# Supplementary material for: Novel identification of mixed infection of Lactococcus garvieae and Cryptocaryon irritans isolated from cultured Trachinotus ovatus in China
Source: PLoS One. 2024 Jul 23;19(7):e0301674. doi: 10.1371/journal.pone.0301674 (PMC11265655; doi:10.1371/journal.pone.0301674)
Supplement: S1 File — (XLSX) [file pone.0301674.s001.xlsx]

## Sheet: Sheet1
		Time post-infection(Hours)	1.12×108	1.12×107	1.12×106	1.12×105	0.9%Physiological saline
		6	1	0	0	0	0
		12	7	4	1	0	0
		24	17	6	3	0	0
		36	21	11	6	2	0
		48	23	15	9	2	0
		72	25	16	10	2	0
		96	26	17	12	4	0
		120	26	18	13	4	0
		144	26	18	13	4	0
